# Supplementary material for: Next-Generation Sequencing Advances the Genetic Diagnosis of Cerebral Cavernous Malformation (CCM)
Source: Antioxidants (Basel). 2022 Jun 29;11(7):1294. doi: 10.3390/antiox11071294 (PMC9311989; doi:10.3390/antiox11071294)
Supplement: Supplementary file 1 [file antioxidants-11-01294-s001.zip]

Archive with 1 entries (1 files):
- antioxidants-1786205-supplementary.pdf
